# Supplementary material for: Restructuring and Hydrogen Evolution on Sub-Nanosized PdxBy Clusters
Source: Molecules. 2024 Jul 28;29(15):3549. doi: 10.3390/molecules29153549 (PMC11314066; doi:10.3390/molecules29153549)
Supplement: Supplementary file 1 [file molecules-29-03549-s001.zip]

Archive with 1 entries (1 files):
- molecules-3105786-supplementary.pdf
